# Supplementary material for: A multiplex centrality metric for complex social networks: sex, social status, and family structure predict multiplex centrality in rhesus macaques
Source: PeerJ. 2020 Mar 16;8:e8712. doi: 10.7717/peerj.8712 (PMC7081788; doi:10.7717/peerj.8712)
Supplement: File S1 — This data set contains the raw centrality ranking of each subject (within their respective social group) for each of the single network layers, their multilayer consensus ranking (as calculated by Borda count), as well as their sex, age, dominance rank and certainty, matriline size, and rearing history. Further, each centrality ranking was transformed to reverse the rankings, resulting in reverse centrality ranks which range from low centrality (rank 0) to high centrality (ranks 24–29). [file peerj-08-8712-s001.csv]

GroupID	Rearing	SubjectCode	MatrilineSize	Rank (baseline phase)	Rank (experimental phase)	DC	Sex	Age	ReversedAgg1	ReversedGroom1	ReversedSignal1	ReversedHud1	ReversedBorda	AggressionLayerRank	PoliceLayerRank	GroomLayerRank	StatusSignalLayerRank	HuddleLayerRank	BordaRank
A	NR	1	11	0.98	0.93	0.929760916	Female	19	7	6	3	5	19	4	7	4	8	6	11
A	NR	2	12	0.74	0.51	0.828388308	Female	17	2	0	1	5	9	9	6	10	10	6	21
A	NR	3	6	0.7	0.69	0.819941899	Female	16	3	0	1	1	8	8	4	10	10	10	22
A	NR	4	8	0.78	0.79	0.820510117	Female	16	4	2	0	1	8	7	6	8	11	10	22
A	NR	5	8	0.6	0.59	0.826277884	Female	15	2	1	0	3	6	9	7	9	11	8	24
A	NR	6	2	0.59	0.55	0.782740084	Female	15	1	5	0	6	13	10	6	5	11	5	17
A	NR	7	1	0.91	0.91	0.92325073	Male	14	8	3	5	0	17	3	5	7	6	11	13
A	NR	8	1	0.9	0.9	0.874589027	Male	14	8	6	8	6	26	3	6	4	3	5	4
A	NR	9	17	0.3	0.32	0.778529084	Female	14	1	6	1	1	10	10	6	4	10	10	20
A	NR	10	12	0.48	0.52	0.776068421	Female	14	3	1	1	6	11	8	7	9	10	5	19
A	NR	11	9	0.26	0.37	0.761775121	Female	14	2	1	0	3	8	9	5	9	11	8	22
A	NR	12	8	0.51	0.56	0.79598039	Female	14	1	1	0	7	9	10	7	9	11	4	21
A	NR	13	8	0.45	0.36	0.752130468	Female	14	2	0	0	0	2	9	7	10	11	11	28
A	MR	14	10	0.83	0.82	0.851930094	Female	11	5	3	3	6	18	6	5	7	8	5	12
A	MR	15	1	0.95	0.97	0.910138863	Male	11	9	1	10	0	21	2	4	9	1	11	9
A	MR	16	12	0.75	0.7	0.816471275	Female	11	3	3	1	5	12	8	7	7	10	6	18
A	MR	17	4	0.66	0.68	0.830244241	Female	11	4	4	5	1	15	7	6	6	6	10	15
A	MR	18	12	0.97	0.98	0.892568237	Male	11	6	0	8	1	15	5	7	10	3	10	15
A	MR	19	17	0.21	0.25	0.796536554	Female	10	1	9	1	7	17	10	7	1	10	4	13
A	MR	20	8	0.55	0.46	0.813948766	Female	10	1	5	1	7	16	10	5	5	10	4	14
A	MR	21	11	0.99	0.99	0.946771556	Female	10	6	9	5	3	21	5	7	1	6	8	9
A	MR	22	1	0.94	0.95	0.888222901	Male	10	10	4	8	9	29	1	2	6	3	2	1
A	MR	23	12	0.92	0.92	0.925088814	Male	10	10	2	9	5	27	1	2	8	2	6	3
A	MR	24	2	0.8	0.76	0.839998863	Female	10	5	8	6	6	24	6	6	2	5	5	6
A	MR	25	8	0.21	0.07	0.810596778	Female	10	1	3	0	6	10	10	7	7	11	5	20
A	MR	26	12	0.72	0.71	0.849168732	Female	10	6	7	5	1	19	5	5	3	6	10	11
A	MR	27	9	0.57	0.49	0.819223221	Female	9	1	2	2	2	8	10	6	8	9	9	22
A	MR	28	5	0.54	0.62	0.768575733	Female	9	2	7	1	3	16	9	4	3	10	8	14
A	MR	29	8	0.64	0.63	0.806762165	Female	9	3	3	2	2	12	8	5	7	9	9	18
A	MR	30	12	0.47	0.44	0.812853718	Female	9	3	6	2	1	12	8	7	4	9	10	18
A	MR	31	8	0.67	0.8	0.798306704	Male	9	7	6	1	5	22	4	2	4	10	6	8
A	MR	32	12	0.73	0.85	0.804260644	Female	8	2	4	1	3	10	9	7	6	10	8	20
A	MR	33	12	0.48	0.47	0.848351893	Female	8	2	3	1	0	9	9	4	7	10	11	21
A	MR	34	9	0.06	0.34	0.782181581	Male	8	1	3	0	10	14	10	7	7	11	1	16
A	MR	35	9	0.37	0.33	0.804476879	Female	8	2	5	0	0	7	9	7	5	11	11	23
A	MR	36	4	0.51	0.48	0.820285035	Female	8	1	4	1	1	7	10	7	6	10	10	23
A	MR	37	3	0.76	0.72	0.855127211	Female	8	6	9	7	6	28	5	1	1	4	5	2
A	MR	38	17	0.3	0.41	0.812343414	Female	8	1	6	1	7	18	10	3	4	10	4	12
A	MR	39	4	0.63	0.64	0.826430697	Female	6	3	4	3	3	13	8	7	6	8	8	17
A	MR	40	8	0.55	0.57	0.84801887	Female	6	5	4	5	2	16	6	7	6	6	9	14
A	MR	41	8	0.53	0.61	0.843380899	Female	6	2	9	3	6	19	9	6	1	8	5	11
A	MR	42	8	0.29	0.24	0.788838841	Female	6	2	6	0	3	12	9	6	4	11	8	18
A	MR	43	4	0.17	0.23	0.87291304	Female	5	1	2	1	0	5	10	6	8	10	11	25
A	MR	44	9	0.02	0.02	0.899968225	Male	5	0	6	0	2	8	11	7	4	11	9	22
A	MR	45	12	0.85	0.83	0.818090027	Female	5	4	4	3	8	20	7	4	6	8	3	10
A	MR	46	11	0.87	0.86	0.900609656	Female	5	6	7	4	5	24	5	3	3	7	6	6
A	MR	47	5	0.4	0.31	0.803274266	Female	5	1	6	1	6	16	10	5	4	10	5	14
A	MR	48	6	0.69	0.66	0.823626522	Female	5	2	6	6	3	17	9	6	4	5	8	13
A	MR	49	8	0.7	0.74	0.854208143	Female	5	4	3	1	6	16	7	5	7	10	5	14
A	MR	50	10	0.81	0.77	0.864140439	Female	5	5	4	3	6	17	6	7	6	8	5	13
A	MR	51	11	0.93	0.94	0.937836804	Female	5	7	6	7	4	26	4	2	4	4	7	4
A	MR	52	12	0.44	0.43	0.82232275	Female	5	2	5	1	4	12	9	7	5	10	7	18
A	MR	53	12	0.84	0.84	0.857418972	Female	5	5	6	4	5	23	6	2	4	7	6	7
A	MR	54	8	0.62	0.6	0.788999692	Female	5	3	2	3	7	16	8	6	8	8	4	14
A	MR	55	8	0.78	0.75	0.839855997	Female	5	5	4	4	5	17	6	7	6	7	6	13
A	MR	56	12	0.65	0.67	0.803096559	Female	4	2	6	1	8	20	9	2	4	10	3	10
A	MR	57	9	0.58	0.53	0.820616707	Female	4	3	5	3	6	19	8	3	5	8	5	11
A	MR	58	17	0.03	0.06	0.881841758	Male	4	0	1	0	2	3	11	7	9	11	9	27
A	MR	59	9	0.33	0.26	0.815140679	Female	4	0	0	0	7	7	11	7	10	11	4	23
A	MR	60	8	0.15	0.18	0.819825233	Male	4	1	1	0	8	10	10	7	9	11	3	20
A	MR	61	11	0.88	0.89	0.84211455	Female	4	6	4	8	3	21	5	5	6	3	8	9
A	MR	62	12	0.2	0.39	0.829075794	Male	4	2	1	1	3	9	9	5	9	10	8	21
A	MR	63	17	0.09	0.1	0.820107158	Male	4	1	6	0	2	9	10	7	4	11	9	21
A	MR	64	9	0.04	0.03	0.896375124	Male	4	0	1	0	7	8	11	7	9	11	4	22
A	MR	65	17	0.11	0.15	0.87554044	Male	4	0	3	0	1	5	11	6	7	11	10	25
A	MR	66	2	0.01	0.01	0.901390665	Male	4	0	1	0	6	7	11	7	9	11	5	23
A	MR	67	17	0.25	0.16	0.897119059	Female	4	1	4	0	4	11	10	5	6	11	7	19
A	MR	68	12	0.39	0.45	0.800872161	Male	3	2	0	0	3	10	9	2	10	11	8	20
A	MR	69	12	0.13	0.11	0.86385442	Male	3	1	4	0	1	6	10	7	6	11	10	24
A	MR	70	8	0.34	0.2	0.796957017	Male	3	1	4	0	1	7	10	6	6	11	10	23
A	MR	71	12	0.38	0.29	0.808789022	Female	3	1	1	0	7	11	10	5	9	11	4	19
A	MR	72	10	0.82	0.78	0.747087411	Female	3	5	6	1	1	17	6	2	4	10	10	13
A	MR	73	8	0.45	0.54	0.791092511	Female	3	2	3	3	5	16	9	4	7	8	6	14
A	MR	74	8	0.08	0.05	0.910524615	Male	3	0	2	0	2	4	11	7	8	11	9	26
A	MR	75	12	0.43	0.4	0.830764781	Male	3	2	1	0	2	10	9	2	9	11	9	20
A	MR	76	6	0.36	0.38	0.766510952	Male	3	2	1	0	0	4	9	6	9	11	11	26
A	MR	77	11	0.89	0.87	0.813480555	Male	3	7	4	4	7	25	4	2	6	7	4	5
A	MR	78	8	0.19	0.17	0.856138133	Male	3	0	0	0	1	2	11	6	10	11	10	28
A	MR	79	17	0.1	0.08	0.90149784	Male	3	0	0	0	0	0	11	7	10	11	11	30
A	MR	80	9	0.12	0.09	0.907954378	Male	3	0	4	0	2	8	11	5	6	11	9	22
A	MR	81	8	0.35	0.21	0.817726235	Female	3	0	0	1	2	3	11	7	10	10	9	27
A	MR	82	9	0.16	0.13	0.843512716	Male	3	1	2	0	0	5	10	5	8	11	11	25
A	MR	83	5	0.42	0.22	0.785663902	Male	3	1	0	0	0	3	10	5	10	11	11	27
A	MR	84	4	0.18	0.28	0.801874397	Female	3	1	0	0	0	2	10	6	10	11	11	28
A	MR	85	9	0.26	0.14	0.864535596	Female	3	1	0	0	1	3	10	6	10	11	10	27
A	MR	86	2	0	0	0.887840625	Male	3	0	1	0	0	1	11	7	9	11	11	29
A	MR	87	2	0.27	0.3	0.783578097	Male	3	1	0	0	5	7	10	6	10	11	6	23
B	MR	88	20	0.82	0.83	0.813781158	Female	28	2	1	0	2	5	9	6	10	10	9	21
B	MR	89	22	0.95	0.94	0.944323424	Female	26	7	4	3	1	15	4	6	7	7	10	11
B	MR	90	20	0.85	0.89	0.908774634	Female	24	6	4	2	0	12	5	6	7	8	11	14
B	MR	91	21	0.68	0.77	0.736148331	Female	21	2	5	0	4	15	9	2	6	10	7	11
B	MR	92	1	0.98	0.98	0.951026691	Male	18	9	0	7	1	19	2	3	11	3	10	7
B	MR	93	14	0.17	0.13	0.858742806	Female	18	0	1	0	8	11	11	4	10	10	3	15
B	MR	94	8	0.56	0.57	0.767167916	Female	17	2	4	2	2	10	9	6	7	8	9	16
B	MR	95	20	0.84	0.9	0.901485814	Female	16	6	8	6	2	22	5	5	3	4	9	4
B	MR	96	21	0.71	0.71	0.82555024	Female	15	1	3	0	8	13	10	5	8	10	3	13
B	MR	97	20	0.79	0.79	0.87925788	Female	15	3	2	3	1	9	8	6	9	7	10	17
B	MR	98	4	0.21	0.18	0.794221407	Female	14	0	2	0	7	9	11	6	9	10	4	17
B	MR	99	20	0.76	0.72	0.796443073	Female	13	2	10	1	1	14	9	6	1	9	10	12
B	MR	100	22	0.92	0.93	0.905368845	Female	13	3	2	1	2	10	8	4	9	9	9	16
B	MR	101	16	0.39	0.41	0.792033744	Female	13	0	5	0	5	10	11	6	6	10	6	16
B	MR	102	12	0.61	0.63	0.791692122	Female	12	3	3	1	9	17	8	5	8	9	2	9
B	MR	103	16	0.78	0.82	0.868340973	Male	12	8	3	6	1	21	3	2	8	4	10	5
B	MR	104	6	0.23	0.2	0.855928471	Female	12	0	2	0	2	4	11	6	9	10	9	22
B	MR	105	4	0.45	0.37	0.760005058	Female	11	2	5	0	9	16	9	6	6	10	2	10
B	MR	106	6	0.67	0.66	0.797327299	Female	11	0	3	1	0	4	11	6	8	9	11	22
B	MR	107	16	0.5	0.55	0.796402343	Female	11	3	7	3	2	16	8	5	4	7	9	10
B	MR	108	14	0.49	0.54	0.773747015	Female	11	0	4	0	5	9	11	6	7	10	6	17
B	MR	109	20	0.8	0.85	0.886442921	Female	11	4	4	5	1	14	7	6	7	5	10	12
B	MR	110	8	0.65	0.61	0.864199273	Female	10	4	3	1	2	10	7	6	8	9	9	16
B	MR	111	21	0.59	0.6	0.776238429	Female	10	1	0	0	2	4	10	5	11	10	9	22
B	MR	112	20	0.75	0.81	0.877693085	Female	10	3	8	2	3	17	8	5	3	8	8	9
B	MR	113	21	0.73	0.75	0.86725644	Female	10	3	8	1	10	22	8	5	3	9	1	4
B	MR	114	16	0.41	0.48	0.781856919	Female	9	3	0	1	1	5	8	6	11	9	10	21
B	MR	115	16	0.3	0.4	0.788689071	Male	9	3	2	0	7	13	8	5	9	10	4	13
B	MR	116	20	0.77	0.73	0.853909646	Female	9	4	1	5	1	11	7	6	10	5	10	15
B	MR	117	9	0.28	0.32	0.807787306	Female	9	0	4	0	0	4	11	6	7	10	11	22
B	MR	118	22	0.99	0.99	0.954315364	Female	8	8	4	8	1	21	3	5	7	2	10	5
B	MR	119	22	0.88	0.92	0.887993851	Female	8	3	5	6	0	14	8	6	6	4	11	12
B	MR	120	12	0.58	0.62	0.816071237	Female	8	3	4	3	5	16	8	5	7	7	6	10
B	MR	121	9	0.36	0.45	0.776009507	Female	8	1	4	0	6	11	10	6	7	10	5	15
B	MR	122	21	0.72	0.74	0.88303204	Female	7	5	8	4	3	20	6	5	3	6	8	6
B	MR	123	20	0.83	0.84	0.907834311	Female	7	5	3	5	1	16	6	4	8	5	10	10
B	MR	124	6	0.66	0.64	0.829427845	Female	7	3	2	1	1	8	8	5	9	9	10	18
B	MR	125	3	0.35	0.35	0.807489785	Female	7	2	2	0	3	8	9	5	9	10	8	18
B	MR	126	22	0.9	0.95	0.893647176	Female	7	5	8	5	4	23	6	2	3	5	7	3
B	MR	127	9	0.34	0.26	0.797865077	Female	7	1	3	0	2	6	10	6	8	10	9	20
B	MR	128	14	0.46	0.49	0.800233121	Female	7	2	2	0	8	14	9	4	9	10	3	12
B	MR	129	6	0.15	0.11	0.828604858	Female	7	0	4	0	2	6	11	6	7	10	9	20
B	MR	130	22	0.94	0.96	0.906636224	Female	6	8	6	8	5	25	3	1	5	2	6	1
B	MR	131	14	0.09	0.22	0.829633338	Male	6	0	6	0	4	11	11	5	5	10	7	15
B	MR	132	20	0.74	0.78	0.876487395	Female	5	4	5	3	1	13	7	6	6	7	10	13
B	MR	133	21	0.69	0.68	0.821383289	Female	5	4	4	2	1	13	7	4	7	8	10	13
B	MR	134	12	0.6	0.59	0.810726654	Female	5	2	2	1	6	12	9	5	9	9	5	14
B	MR	135	16	0.29	0.33	0.775553198	Male	5	2	7	0	2	11	9	6	4	10	9	15
B	MR	136	16	0.4	0.44	0.795482258	Female	5	1	4	0	5	10	10	6	7	10	6	16
B	MR	137	21	0.13	0.29	0.787098456	Male	5	1	2	0	3	6	10	6	9	10	8	20
B	MR	138	21	0.63	0.67	0.821284112	Female	5	3	9	4	3	22	8	2	2	6	8	4
B	MR	139	8	0.57	0.58	0.845822792	Female	5	3	7	3	0	13	8	6	4	7	11	13
B	MR	140	6	0.62	0.65	0.801846796	Female	5	1	0	1	0	2	10	6	11	9	11	24
B	MR	141	9	0.26	0.23	0.852679795	Female	5	0	3	0	1	4	11	6	8	10	10	22
B	MR	142	8	0.47	0.47	0.811776142	Female	5	0	4	0	3	7	11	6	7	10	8	19
B	MR	143	21	0.7	0.69	0.886507661	Female	5	4	8	4	2	18	7	6	3	6	9	8
B	MR	144	12	0.52	0.53	0.827180589	Female	5	3	1	2	7	15	8	4	10	8	4	11
B	MR	145	21	0.12	0.14	0.787259617	Male	5	1	2	0	1	4	10	6	9	10	10	22
B	MR	146	6	0.22	0.19	0.845618013	Female	5	0	2	0	0	4	11	4	9	10	11	22
B	MR	147	16	0.37	0.38	0.80055019	Female	5	2	2	1	6	11	9	6	9	9	5	15
B	MR	148	21	0.08	0.05	0.87914839	Male	4	0	1	0	0	1	11	6	10	10	11	25
B	MR	149	4	0.25	0.25	0.84437009	Female	4	1	7	2	1	11	10	6	4	8	10	15
B	MR	150	1	0.38	0.36	0.77623864	Male	4	3	4	1	3	14	8	3	7	9	8	12
B	MR	151	4	0.19	0.15	0.900357161	Female	4	0	0	0	5	5	11	6	11	10	6	21
B	MR	152	21	0.11	0.1	0.924220945	Male	4	0	0	0	1	1	11	6	11	10	10	25
B	MR	153	9	0	0	0.842202965	Male	4	0	0	0	0	0	11	6	11	10	11	26
B	MR	154	22	0.86	0.91	0.872933253	Female	4	6	5	5	5	20	5	6	6	5	6	6
B	MR	155	3	0.16	0.24	0.820824461	Male	4	0	1	0	1	2	11	6	10	10	10	24
B	MR	156	6	0.54	0.56	0.785875058	Female	4	0	1	0	2	3	11	6	10	10	9	23
B	MR	157	22	0.97	0.97	0.943485061	Male	4	10	4	9	2	24	1	2	7	1	9	2
B	MR	158	16	0.42	0.51	0.783595117	Male	4	3	2	1	3	12	8	3	9	9	8	14
B	MR	159	12	0.53	0.34	0.80382993	Female	4	1	1	1	0	4	10	5	10	9	11	22
B	MR	160	22	0.87	0.87	0.8793539	Female	4	4	0	2	0	7	7	5	11	8	11	19
B	MR	161	21	0.1	0.02	0.834712324	Male	4	0	3	0	2	5	11	6	8	10	9	21
B	MR	162	20	0.81	0.76	0.8509717	Female	4	2	2	2	6	12	9	6	9	8	5	14
B	MR	163	16	0.43	0.46	0.804265441	Female	4	1	1	0	4	6	10	6	10	10	7	20
B	MR	164	14	0.01	0.01	0.92183669	Male	4	0	1	0	1	2	11	6	10	10	10	24
B	MR	165	21	0.14	0.3	0.807050503	Male	4	0	2	0	1	4	11	5	9	10	10	22
B	MR	166	22	0.89	0.86	0.839270413	Female	4	3	2	2	1	10	8	4	9	8	10	16
B	MR	167	6	0.32	0.16	0.803425342	Female	4	2	0	0	1	3	9	6	11	10	10	23
B	MR	168	14	0.03	0.04	0.897184505	Male	4	0	0	0	0	0	11	6	11	10	11	26
B	MR	169	8	0.51	0.52	0.824301814	Female	4	4	1	3	0	8	7	6	10	7	11	18
B	MR	170	4	0.18	0.31	0.81040346	Male	4	1	1	0	0	3	10	5	10	10	11	23
B	MR	171	14	0.44	0.21	0.800938293	Female	4	2	1	0	3	11	9	1	10	10	8	15
B	MR	172	22	0.91	0.8	0.777490786	Female	3	5	2	4	0	13	6	4	9	6	11	13
B	MR	173	21	0.55	0.43	0.775660701	Female	3	3	1	0	0	5	8	5	10	10	11	21
B	MR	174	20	0.64	0.7	0.805963857	Female	3	3	0	1	0	5	8	5	11	9	11	21
B	MR	175	9	0.27	0.27	0.854637037	Female	3	2	3	0	1	7	9	5	8	10	10	19
B	MR	176	14	0.02	0.06	0.863110669	Male	3	0	0	0	0	0	11	6	11	10	11	26
B	MR	177	22	0.96	0.88	0.875323638	Female	3	9	1	7	0	18	2	5	10	3	11	8
B	MR	178	21	0.07	0.03	0.835428195	Male	3	0	1	0	1	3	11	5	10	10	10	23
B	MR	179	14	0.2	0.17	0.874604178	Male	3	0	6	0	0	7	11	5	5	10	11	19
B	MR	180	14	0.04	0.07	0.9088903	Female	3	0	3	0	0	3	11	6	8	10	11	23
B	MR	181	21	0.06	0.09	0.819106015	Male	3	0	0	0	2	3	11	5	11	10	9	23
B	MR	182	6	0.24	0.12	0.845718495	Male	3	0	1	0	4	6	11	5	10	10	7	20
B	MR	183	8	0.48	0.42	0.838544343	Female	3	2	1	0	1	5	9	5	10	10	10	21
B	MR	184	14	0.05	0.08	0.910837184	Male	3	0	1	0	2	3	11	6	10	10	9	23
B	MR	185	12	0.31	0.39	0.773136714	Female	3	3	0	0	0	4	8	5	11	10	11	22
B	MR	186	21	0.33	0.28	0.789829034	Male	3	0	2	0	0	2	11	6	9	10	11	24
C	MR	187	19	0.77	0.71	0.810423988	Female	29	1	1	0	4	5	9	7	11	11	8	24
C	MR	188	17	0.96	0.95	0.962422423	Female	27	6	0	3	2	10	4	7	12	8	10	19
C	MR	189	19	0.85	0.83	0.90669852	Female	25	4	2	3	1	10	6	6	10	8	11	19
C	MR	190	20	0.74	0.78	0.794808368	Female	22	3	6	2	4	14	7	7	6	9	8	15
C	MR	191	1	0.98	0.98	0.915036283	Male	19	9	1	7	2	24	1	1	11	4	10	5
C	MR	192	12	0.09	0.2	0.878693494	Female	19	0	2	0	6	7	10	7	10	11	6	22
C	MR	193	8	0.55	0.52	0.850085252	Female	18	3	1	2	1	9	7	4	11	9	11	20
C	MR	194	19	0.86	0.88	0.916820378	Female	17	5	9	5	6	25	5	6	3	6	6	4
C	MR	195	20	0.78	0.74	0.860374355	Female	16	2	4	4	3	14	8	5	8	7	9	15
C	MR	196	19	0.82	0.85	0.905625743	Female	16	5	4	5	3	16	5	7	8	6	9	13
C	MR	197	4	0.21	0.22	0.791047399	Female	15	1	6	0	2	8	9	7	6	11	10	21
C	MR	198	19	0.81	0.76	0.870909698	Female	14	4	7	2	1	16	6	4	5	9	11	13
C	MR	199	17	0.95	0.96	0.946888076	Female	14	6	5	5	0	17	4	5	7	6	12	12
C	MR	200	15	0.41	0.45	0.812797617	Female	14	1	5	2	4	12	9	6	7	9	8	17
C	MR	201	11	0.53	0.53	0.791737783	Female	13	0	8	0	11	18	10	7	4	11	1	11
C	MR	202	15	0.91	0.94	0.899243825	Male	13	7	2	9	7	26	3	3	10	2	5	3
C	MR	203	4	0.3	0.37	0.81622608	Female	12	1	3	0	1	5	9	6	9	11	11	24
C	MR	204	6	0.66	0.7	0.86762123	Female	12	3	3	4	0	10	7	6	9	7	12	19
C	MR	205	15	0.45	0.51	0.807972896	Female	12	1	10	2	4	17	9	6	2	9	8	12
C	MR	206	12	0.37	0.46	0.781871996	Female	12	0	5	1	2	7	10	7	7	10	10	22
C	MR	207	19	0.86	0.81	0.911446602	Female	12	4	6	4	0	15	6	5	6	7	12	14
C	MR	208	8	0.62	0.62	0.871430592	Female	11	3	1	2	2	7	7	7	11	9	10	22
C	MR	209	20	0.68	0.72	0.844685935	Female	11	2	2	1	2	7	8	6	10	10	10	22
C	MR	210	19	0.87	0.8	0.925344099	Female	11	4	5	4	5	18	6	6	7	7	7	11
C	MR	211	20	0.79	0.75	0.848513164	Female	11	5	5	7	10	27	5	2	7	4	2	2
C	MR	212	15	0.46	0.36	0.837096702	Female	10	2	3	2	1	7	8	7	9	9	11	22
C	MR	213	15	0.7	0.67	0.816689554	Male	10	4	2	2	7	16	6	5	10	9	5	13
C	MR	214	19	0.76	0.77	0.863034789	Female	10	3	3	5	1	12	7	6	9	6	11	17
C	MR	215	7	0.32	0.33	0.798834699	Female	10	0	4	0	6	9	10	7	8	11	6	20
C	MR	216	17	0.99	0.99	0.971024282	Female	9	6	2	8	1	19	4	4	10	3	11	10
C	MR	217	17	0.92	0.9	0.943858191	Female	9	6	4	8	1	21	4	4	8	3	11	8
C	MR	218	11	0.57	0.55	0.842215193	Female	9	3	6	2	2	17	7	2	6	9	10	12
C	MR	219	7	0.26	0.38	0.77581046	Female	9	0	5	0	5	9	10	7	7	11	7	20
C	MR	220	20	0.75	0.69	0.877086501	Female	8	3	4	5	8	19	7	7	8	6	4	10
C	MR	221	19	0.84	0.87	0.917665921	Female	8	6	5	4	7	23	4	5	7	7	5	6
C	MR	222	6	0.64	0.66	0.844507035	Female	8	2	6	2	6	15	8	7	6	9	6	14
C	MR	223	3	0.39	0.4	0.815695827	Female	8	1	2	0	2	4	9	7	10	11	10	25
C	MR	224	12	0.47	0.47	0.82329569	Female	8	1	4	0	5	11	9	5	8	11	7	18
C	MR	225	4	0.19	0.18	0.843959905	Female	8	0	4	0	4	8	10	6	8	11	8	21
C	MR	226	17	0.93	0.92	0.936258443	Female	7	7	11	10	6	28	3	4	1	1	6	1
C	MR	227	12	0.03	0.01	0.820288638	Male	7	0	3	0	10	12	10	7	9	11	2	17
C	MR	228	19	0.8	0.79	0.892805751	Female	6	4	2	6	2	14	6	6	10	5	10	15
C	MR	229	20	0.69	0.73	0.841313587	Female	6	4	8	3	9	25	6	5	4	8	3	4
C	MR	230	11	0.58	0.49	0.828199468	Female	6	2	1	3	3	9	8	6	11	8	9	20
C	MR	231	15	0.34	0.34	0.781066847	Male	6	0	4	1	2	6	10	7	8	10	10	23
C	MR	232	15	0.4	0.41	0.82495987	Female	6	1	1	2	2	5	9	7	11	9	10	24
C	MR	233	20	0.67	0.6	0.822913364	Female	6	3	5	3	2	12	7	7	7	8	10	17
C	MR	234	8	0.54	0.64	0.826792129	Female	6	3	0	4	5	13	7	5	12	7	7	16
C	MR	235	6	0.6	0.56	0.87021218	Female	6	3	0	3	1	11	7	2	12	8	11	18
C	MR	236	7	0.31	0.28	0.816883393	Female	6	0	1	0	4	5	10	6	11	11	8	24
C	MR	237	8	0.48	0.39	0.835203798	Female	6	1	8	2	10	20	9	7	4	9	2	9
C	MR	238	20	0.72	0.63	0.870227929	Female	6	3	7	3	7	20	7	6	5	8	5	9
C	MR	239	11	0.56	0.54	0.845554542	Female	6	1	7	3	3	15	9	5	5	8	9	14
C	MR	240	20	0.71	0.61	0.797883396	Male	6	3	4	2	8	18	7	5	8	9	4	11
C	MR	241	4	0.23	0.25	0.822311331	Female	6	1	3	0	6	9	9	7	9	11	6	20
C	MR	242	20	0.05	0.07	0.860145486	Male	5	0	1	0	1	1	10	7	11	11	11	28
C	MR	243	4	0.24	0.27	0.868576573	Female	5	0	6	1	3	10	10	6	6	10	9	19
C	MR	244	1	0.43	0.48	0.779709776	Male	5	2	6	0	8	16	8	6	6	11	4	13
C	MR	245	4	0.22	0.24	0.806016095	Female	5	1	0	0	2	4	9	5	12	11	10	25
C	MR	246	20	0.16	0.12	0.833718612	Male	5	0	4	0	1	5	10	6	8	11	11	24
C	MR	247	7	0	0	0.869815229	Male	5	0	1	0	0	1	10	6	11	11	12	28
C	MR	248	17	0.88	0.86	0.938139362	Female	5	6	6	5	1	18	4	6	6	6	11	11
C	MR	249	3	0.11	0.13	0.839637302	Male	5	0	1	0	1	2	10	6	11	11	11	27
C	MR	250	6	0.61	0.57	0.836122895	Female	5	3	3	2	0	11	7	3	9	9	12	18
C	MR	251	15	0.35	0.44	0.779413082	Male	5	2	4	1	2	8	8	7	8	10	10	21
C	MR	252	11	0.44	0.32	0.804159929	Female	5	0	2	2	6	9	10	7	10	9	6	20
C	MR	253	17	0.9	0.89	0.891006748	Female	5	6	1	6	6	22	4	3	11	5	6	7
C	MR	254	20	0.12	0.11	0.826120779	Male	5	0	6	0	4	9	10	7	6	11	8	20
C	MR	255	19	0.83	0.82	0.924954262	Female	5	5	3	4	7	18	5	7	9	7	5	11
C	MR	256	15	0.42	0.3	0.82827748	Female	5	1	9	2	9	21	9	6	3	9	3	8
C	MR	257	12	0.01	0.02	0.884711506	Male	5	0	1	0	2	3	10	6	11	11	10	26
C	MR	258	20	0.29	0.19	0.779951861	Male	5	1	1	0	2	4	9	6	11	11	10	25
C	MR	259	17	0.89	0.91	0.905004455	Female	5	6	4	4	6	21	4	5	8	7	6	8
C	MR	260	4	0.07	0.26	0.875464617	Female	5	0	1	0	4	4	10	7	11	11	8	25
C	MR	261	8	0.5	0.5	0.863353658	Female	5	1	3	2	2	7	9	7	9	9	10	22
C	MR	262	4	0.33	0.43	0.797825351	Male	5	1	3	1	2	11	9	2	9	10	10	18
C	MR	263	12	0.36	0.23	0.799804249	Female	5	2	5	2	8	18	8	5	7	9	4	11
C	MR	264	17	0.94	0.93	0.886946927	Female	4	6	3	5	0	18	4	2	9	6	12	11
C	MR	265	20	0.73	0.65	0.823928733	Female	4	4	1	2	0	7	6	6	11	9	12	22
C	MR	266	17	0.97	0.97	0.957268482	Female	4	8	4	9	1	25	2	3	8	2	11	4
C	MR	267	20	0.02	0.03	0.907887622	Male	4	0	2	0	2	5	10	5	10	11	10	24
C	MR	268	12	0.06	0.09	0.84504723	Male	4	0	5	0	1	5	10	7	7	11	11	24
C	MR	269	12	0.08	0.05	0.882256306	Female	4	0	2	0	1	2	10	7	10	11	11	27
C	MR	270	20	0.15	0.06	0.790287527	Male	4	0	2	0	0	1	10	7	10	11	12	28
C	MR	271	8	0.49	0.5	0.809481481	Female	4	0	1	2	1	4	10	6	11	9	11	25
C	MR	272	12	0.04	0.08	0.874693721	Male	4	0	2	0	1	2	10	7	10	11	11	27
C	MR	273	11	0.59	0.42	0.783063992	Female	4	2	6	2	3	14	8	5	6	9	9	15
C	MR	274	20	0.38	0.31	0.790749036	Male	4	0	2	0	7	8	10	7	10	11	5	21
C	MR	275	15	0.25	0.35	0.848915491	Female	3	0	1	0	1	1	10	7	11	11	11	28
C	MR	276	15	0.14	0.17	0.852327456	Male	3	0	5	0	2	8	10	5	7	11	10	21
C	MR	277	19	0.51	0.58	0.771847224	Female	3	3	2	2	5	16	7	2	10	9	7	13
C	MR	278	20	0.2	0.16	0.785537128	Female	3	1	4	0	1	6	9	6	8	11	11	23
C	MR	279	17	0.52	0.59	0.751692008	Female	3	1	0	0	1	1	9	7	12	11	11	28
C	MR	280	12	0.13	0.1	0.826792222	Female	3	0	0	0	1	0	10	7	12	11	11	29
C	MR	281	20	0.17	0.15	0.779108481	Male	3	1	3	0	1	4	9	7	9	11	11	25
C	MR	282	11	0.28	0.14	0.80606426	Female	3	1	2	0	5	8	9	6	10	11	7	21
C	MR	283	19	0.63	0.68	0.78102184	Male	3	3	2	2	2	11	7	4	10	9	10	18
C	MR	284	11	0.18	0.29	0.810157506	Male	3	0	2	0	2	5	10	5	10	11	10	24
C	MR	285	11	0.27	0.21	0.797132375	Female	3	0	1	0	3	3	10	7	11	11	9	26
C	MR	286	4	0.1	0.04	0.860824809	Male	3	0	0	0	1	0	10	7	12	11	11	29
C	MR	287	19	0.65	0.84	0.773331171	Male	3	3	3	2	2	11	7	5	9	9	10	18
D	MR	288	26	0.96	0.98	0.973891364	Female	11	7	6	8	2	20	3	5	4	2	8	3
D	MR	289	1	0.98	0.96	0.936662446	Male	10	8	6	9	2	22	2	4	4	1	8	1
D	MR	290	23	0.11	0.22	0.759104191	Female	9	1	3	0	0	3	9	5	7	10	10	20
D	MR	291	26	0.85	0.89	0.85747643	Female	9	8	4	5	2	19	2	3	6	5	8	4
D	MR	292	14	0.84	0.87	0.729548768	Male	9	3	4	3	9	17	7	5	6	7	1	6
D	MR	293	14	0.93	0.93	0.794747502	Male	9	5	6	3	2	17	5	2	4	7	8	6
D	MR	294	36	0.44	0.53	0.764927268	Female	9	2	1	3	1	6	8	5	9	7	9	17
D	MR	295	24	0.65	0.64	0.807771886	Female	9	3	5	4	6	17	7	4	5	6	4	6
D	MR	296	36	0.4	0.4	0.763787828	Female	9	3	5	1	3	10	7	5	5	9	7	13
D	MR	297	23	0.38	0.44	0.704909843	Male	8	3	5	1	8	15	7	5	5	9	2	8
D	MR	298	36	0.33	0.36	0.760221835	Female	8	2	4	1	0	6	8	5	6	9	10	17
D	MR	299	23	0.18	0.24	0.809620595	Female	8	0	6	1	3	8	10	5	4	9	7	15
D	MR	300	24	0.64	0.67	0.829833415	Female	8	5	6	7	3	20	5	3	4	3	7	3
D	MR	301	26	0.49	0.29	0.69732552	Male	7	4	1	2	5	10	6	5	9	8	5	13
D	MR	302	36	0.51	0.45	0.80729791	Female	7	4	2	3	2	11	6	3	8	7	8	12
D	MR	303	24	0.75	0.73	0.830233011	Female	7	4	3	4	4	14	6	4	7	6	6	9
D	MR	304	23	0.13	0.15	0.822801238	Female	7	0	8	1	3	10	10	5	2	9	7	13
D	MR	305	24	0.58	0.51	0.759898187	Male	7	4	9	2	5	18	6	5	1	8	5	5
D	MR	306	14	0.04	0	0.752587185	Female	7	0	6	0	9	13	10	5	4	10	1	10
D	MR	307	14	0.53	0.55	0.769824983	Female	7	2	3	2	7	12	8	5	7	8	3	11
D	MR	308	14	0.55	0.56	0.780626929	Female	6	2	3	2	1	7	8	5	7	8	9	16
D	MR	309	36	0.45	0.47	0.790802717	Female	6	3	4	3	2	11	7	4	6	7	8	12
D	MR	310	36	0.31	0.33	0.745399073	Female	6	3	3	1	9	14	7	5	7	9	1	9
D	MR	311	36	0.2	0.35	0.759064922	Female	6	3	4	1	4	12	7	3	6	9	6	11
D	MR	312	36	0.47	0.49	0.771111955	Female	6	3	6	2	5	16	7	3	4	8	5	7
D	MR	313	26	0.78	0.78	0.81258069	Female	6	4	5	5	3	15	6	5	5	5	7	8
D	MR	314	14	0.29	0.31	0.759111269	Male	6	1	8	2	8	18	9	4	2	8	2	5
D	MR	315	36	0.36	0.38	0.763541385	Female	6	4	8	2	3	16	6	4	2	8	7	7
D	MR	316	24	0.67	0.75	0.779029856	Female	6	1	6	3	6	15	9	4	4	7	4	8
D	MR	317	23	0.09	0.09	0.801362749	Female	6	0	5	1	8	12	10	5	5	9	2	11
D	MR	318	1	0.71	0.71	0.775108853	Female	6	5	7	2	7	21	5	1	3	8	3	2
D	MR	319	24	0.73	0.69	0.77251516	Female	6	4	5	3	5	15	6	5	5	7	5	8
D	MR	320	36	0.25	0.27	0.720527297	Female	5	2	4	3	2	9	8	5	6	7	8	14
D	MR	321	26	0.8	0.8	0.845076245	Female	5	6	3	4	6	18	4	4	7	6	4	5
D	MR	322	36	0.35	0.42	0.763940541	Female	5	3	1	4	1	9	7	3	9	6	9	14
D	MR	323	24	0.56	0.58	0.759026843	Female	5	3	3	3	1	8	7	5	7	7	9	15
D	MR	324	24	0.69	0.65	0.753487414	Female	5	0	3	2	2	6	10	5	7	8	8	17
D	MR	325	26	0.87	0.84	0.76641078	Male	5	5	1	4	1	10	5	4	9	6	9	13
D	MR	326	14	0.07	0.02	0.77705384	Male	5	0	1	0	0	1	10	4	9	10	10	22
D	MR	327	26	0.05	0.16	0.733619898	Male	5	1	1	0	2	4	9	4	9	10	8	19
D	MR	328	26	0.76	0.76	0.78722846	Female	5	3	4	2	4	13	7	3	6	8	6	10
D	MR	329	23	0.15	0.2	0.755238562	Female	5	0	0	0	0	0	10	5	10	10	10	23
D	MR	330	24	0.62	0.62	0.744893392	Male	4	4	1	2	1	8	6	3	9	8	9	15
D	MR	331	26	0.89	0.85	0.850966573	Male	4	9	1	5	1	17	1	2	9	5	9	6
D	MR	332	24	0.6	0.6	0.794430144	Female	4	4	5	3	2	14	6	3	5	7	8	9
D	MR	333	23	0.16	0.18	0.78878349	Female	4	2	1	2	1	5	8	5	9	8	9	18
D	MR	334	26	0.95	0.95	0.899691655	Male	4	8	3	8	0	18	2	4	7	2	10	5
D	MR	335	23	0	0.04	0.765960823	Male	3	1	0	0	1	1	9	5	10	10	9	22
D	MR	336	23	0.02	0.07	0.755851578	Female	3	1	1	0	1	2	9	5	9	10	9	21
D	MR	337	36	0.22	0.05	0.776801404	Female	3	2	3	1	0	7	8	3	7	9	10	16
D	MR	338	26	0.24	0.25	0.723594771	Female	3	2	2	0	1	5	8	4	8	10	9	18
D	MR	339	26	0.82	0.82	0.768621696	Female	3	5	1	2	3	10	5	4	9	8	7	13
D	MR	340	26	0.91	0.91	0.851296468	Female	3	7	4	6	2	19	3	3	6	4	8	4
D	MR	341	24	0.42	0.13	0.720002685	Male	3	1	1	0	5	7	9	4	9	10	5	16
D	MR	342	14	0.27	0.11	0.742539991	Male	3	0	4	0	5	8	10	4	6	10	5	15
E	MR	343	7	0.99	0.99	0.974589111	Male	11	10	4	8	2	24	2	2	6	1	10	2
E	MR	344	5	0.92	0.9	0.893293029	Female	10	6	8	6	5	23	6	4	2	3	7	3
E	MR	345	8	0.98	0.98	0.971958366	Female	10	10	2	7	4	22	2	4	8	2	8	4
E	MR	346	10	0.46	0.45	0.744054541	Male	10	3	1	2	8	13	9	5	9	7	4	13
E	MR	347	10	0.9	0.92	0.89432972	Female	10	6	6	2	6	20	6	4	4	7	6	6
E	NR	348	7	0.76	0.68	0.769034099	Female	10	1	1	3	2	8	11	4	9	6	10	18
E	MR	349	15	0.89	0.88	0.880592529	Female	10	9	2	6	4	22	3	2	8	3	8	4
E	NR	350	8	0.63	0.59	0.774936509	Female	10	1	6	3	3	13	11	4	4	6	9	13
E	MR	351	8	0.85	0.82	0.792518589	Female	9	6	1	3	3	15	6	2	9	6	9	11
E	MR	352	11	0.65	0.7	0.746361057	Female	9	2	2	3	4	11	10	5	8	6	8	15
E	MR	353	8	0.77	0.75	0.796571433	Female	9	5	2	4	3	16	7	2	8	5	9	10
E	MR	354	4	0.56	0.66	0.775834049	Female	9	4	6	1	4	16	8	3	4	8	8	10
E	NR	355	6	0.1	0.13	0.749860202	Female	9	0	1	0	4	5	12	5	9	9	8	21
E	MR	356	15	0.69	0.77	0.757060748	Female	9	2	3	1	2	10	10	3	7	8	10	16
E	NR	357	3	0.16	0.17	0.753443426	Female	9	1	2	0	6	9	11	5	8	9	6	17
E	MR	358	3	0.22	0.37	0.767199485	Female	9	1	1	0	4	6	11	5	9	9	8	20
E	MR	359	5	0.42	0.3	0.756252165	Female	9	3	1	1	2	11	9	1	9	8	10	15
E	MR	360	1	0.19	0.24	0.740649744	Female	9	1	3	0	5	9	11	5	7	9	7	17
E	MR	361	11	0.73	0.69	0.778574713	Female	9	3	9	3	3	17	9	5	1	6	9	9
E	MR	362	4	0.13	0.21	0.793508798	Female	9	1	4	1	9	14	11	5	6	8	3	12
E	MR	363	7	0.93	0.93	0.83020236	Female	9	6	5	4	5	21	6	3	5	5	7	5
E	NR	364	6	0.59	0.54	0.802802036	Female	9	6	2	3	2	15	6	2	8	6	10	11
E	MR	365	3	0.6	0.5	0.765895668	Female	9	5	3	3	3	13	7	5	7	6	9	13
E	MR	366	7	0.62	0.58	0.78395545	Female	9	2	6	0	6	14	10	4	4	9	6	12
E	NR	367	5	0.57	0.47	0.790962694	Female	9	4	6	3	3	15	8	5	4	6	9	11
E	MR	368	15	0.79	0.85	0.802774709	Female	9	4	3	2	6	14	8	5	7	7	6	12
E	MR	369	8	0.86	0.8	0.816347731	Female	9	5	7	3	5	19	7	5	3	6	7	7
E	MR	370	5	0.17	0.23	0.748993055	Female	9	2	1	0	3	6	10	5	9	9	9	20
E	MR	371	15	0.82	0.87	0.83338594	Female	9	4	8	4	2	18	8	4	2	5	10	8
E	MR	372	2	0.58	0.53	0.744386106	Female	9	1	5	1	3	10	11	5	5	8	9	16
E	NR	373	4	0.21	0.31	0.796987261	Female	9	1	1	1	3	7	11	4	9	8	9	19
E	MR	374	8	0.78	0.84	0.794244525	Female	9	3	7	5	8	22	9	4	3	4	4	4
E	NR	375	4	0.45	0.32	0.750908856	Female	9	1	5	1	3	10	11	5	5	8	9	16
E	NR	376	1	0.32	0.22	0.784416722	Male	9	0	3	1	8	12	12	5	7	8	4	14
E	MR	377	10	0.38	0.25	0.768762988	Male	6	3	0	2	6	12	9	4	10	7	6	14
E	MR	378	15	0.87	0.81	0.836515391	Female	6	5	2	5	5	16	7	5	8	4	7	10
E	MR	379	8	0.97	0.97	0.931579569	Male	6	11	8	7	5	25	1	3	2	2	7	1
E	MR	380	3	0.8	0.72	0.766534551	Female	6	4	7	1	8	19	8	5	3	8	4	7
E	MR	381	15	0.74	0.74	0.759969278	Male	6	4	8	2	11	24	8	3	2	7	1	2
E	MR	382	8	0.49	0.44	0.768645457	Male	6	2	3	4	6	17	10	2	7	5	6	9
E	MR	383	1	0.5	0.64	0.774134484	Male	6	4	3	2	5	14	8	4	7	7	7	12
E	MR	384	7	0.64	0.6	0.790203112	Female	6	4	8	1	4	16	8	5	2	8	8	10
E	MR	385	3	0.61	0.57	0.771723707	Female	6	3	4	0	1	10	9	3	6	9	11	16
E	MR	386	5	0.91	0.86	0.815543223	Male	5	7	3	5	2	20	5	1	7	4	10	6
E	MR	387	5	0.37	0.38	0.771792828	Female	5	1	5	0	3	12	11	2	5	9	9	14
E	MR	388	5	0.15	0.14	0.805468025	Female	5	3	2	0	2	7	9	5	8	9	10	19
E	MR	389	8	0.47	0.55	0.714467246	Female	5	1	3	1	5	10	11	5	7	8	7	16
E	MR	390	10	0.5	0.76	0.749418498	Male	5	5	7	2	3	20	7	1	3	7	9	6
E	MR	391	4	0.94	0.94	0.859988879	Female	5	8	5	5	4	22	4	3	5	4	8	4
E	MR	392	15	0.84	0.71	0.849066811	Female	5	7	3	1	6	19	5	2	7	8	6	7
E	MR	393	8	0.83	0.79	0.748674219	Female	5	4	3	2	3	13	8	3	7	7	9	13
E	MR	394	5	0.41	0.51	0.750171445	Female	5	5	6	0	3	17	7	1	4	9	9	9
E	MR	395	15	0.34	0.4	0.773779239	Male	5	0	7	0	7	13	12	5	3	9	5	13
E	MR	396	5	0.2	0.29	0.761825143	Female	5	3	5	0	1	12	9	2	5	9	11	14
E	MR	397	2	0.35	0.42	0.769558805	Male	5	2	7	0	1	11	10	4	3	9	11	15
E	MR	398	7	0.43	0.52	0.740809745	Female	5	5	2	0	3	11	7	4	8	9	9	15
E	MR	399	5	0.23	0.26	0.789251645	Female	5	2	3	1	2	8	10	5	7	8	10	18
E	MR	400	15	0.88	0.89	0.813977095	Female	5	4	6	4	4	20	8	2	4	5	8	6
E	MR	401	15	0.51	0.61	0.764801172	Female	4	3	5	0	6	14	9	4	5	9	6	12
E	MR	402	2	0.07	0.04	0.828464632	Male	4	0	6	0	7	13	12	4	4	9	5	13
E	MR	403	11	0.67	0.62	0.789686425	Female	4	4	4	0	4	13	8	3	6	9	8	13
E	MR	404	8	0.66	0.67	0.78286201	Female	4	3	0	3	4	11	9	4	10	6	8	15
E	MR	405	4	0.06	0.09	0.839595697	Male	4	1	1	0	2	4	11	5	9	9	10	22
E	MR	406	6	0	0	0.86	Female	4	0	2	0	8	10	12	5	8	9	4	16
E	MR	407	8	0.68	0.63	0.696921586	Female	4	1	3	0	7	11	11	5	7	9	5	15
E	MR	408	5	0.12	0.2	0.829032324	Female	4	0	6	0	4	10	12	5	4	9	8	16
E	MR	409	10	0.71	0.78	0.736685242	Female	4	2	0	0	2	6	10	3	10	9	10	20
E	MR	410	6	0.27	0.27	0.778163409	Male	4	3	0	0	2	5	9	5	10	9	10	21
E	MR	411	15	0.53	0.73	0.783088041	Female	4	4	5	2	5	17	8	3	5	7	7	9
E	MR	412	7	0.75	0.83	0.762749219	Male	4	4	2	4	7	17	8	4	8	5	5	9
E	MR	413	4	0.81	0.91	0.803436915	Male	4	8	6	5	1	22	4	1	4	4	11	4
E	MR	414	3	0.02	0.01	0.865751817	Male	4	1	0	0	4	5	11	5	10	9	8	21
E	MR	415	7	0.29	0.18	0.76212996	Female	4	4	0	0	0	5	8	4	10	9	12	21
E	MR	416	8	0.95	0.96	0.9328781	Female	4	9	6	6	4	24	3	3	4	3	8	2
E	MR	417	2	0.14	0.12	0.806073881	Male	4	1	2	0	4	7	11	5	8	9	8	19
E	MR	418	4	0.03	0.02	0.76668817	Male	4	1	2	0	1	4	11	5	8	9	11	22
E	MR	419	8	0.28	0.35	0.743905023	Male	4	2	3	0	2	8	10	4	7	9	10	18
E	MR	420	15	0.36	0.28	0.754538536	Male	4	2	2	0	8	12	10	5	8	9	4	14
E	MR	421	3	0.18	0.06	0.807072831	Female	4	1	6	0	9	15	11	5	4	9	3	11
E	MR	422	5	0.26	0.34	0.768524998	Male	4	2	4	0	10	17	10	3	6	9	2	9
E	MR	423	5	0.24	0.07	0.743163953	Female	4	2	1	0	2	5	10	5	9	9	10	21
E	MR	424	8	0.52	0.43	0.738569066	Male	4	3	5	0	2	12	9	3	5	9	10	14
E	MR	425	7	0.48	0.56	0.791661082	Female	4	3	1	1	2	9	9	3	9	8	10	17
E	MR	426	3	0.04	0.08	0.849307959	Male	3	1	0	0	1	2	11	5	10	9	11	24
E	MR	427	10	0.39	0.5	0.735251177	Female	3	3	0	0	2	5	9	5	10	9	10	21
E	MR	428	11	0.33	0.39	0.76487555	Male	3	2	1	0	1	4	10	5	9	9	11	22
E	MR	429	7	0.72	0.49	0.728409044	Female	3	4	0	0	2	10	8	1	10	9	10	16
E	MR	430	15	0.31	0.33	0.758426165	Male	3	1	1	0	3	5	11	5	9	9	9	21
E	MR	431	5	0.09	0.11	0.821760225	Female	3	0	0	0	2	3	12	4	10	9	10	23
E	MR	432	8	0.96	0.95	0.824436424	Male	3	9	7	1	5	22	3	3	3	8	7	4
E	MR	433	8	0.7	0.46	0.744147284	Male	3	3	0	1	3	8	9	4	10	8	9	18
E	MR	434	4	0.55	0.65	0.74081497	Female	3	6	0	1	2	11	6	3	10	8	10	15
E	MR	435	1	0.08	0.1	0.80547952	Male	3	0	0	0	1	1	12	5	10	9	11	25
E	MR	436	6	0.11	0.16	0.804886034	Male	3	1	0	0	2	6	11	2	10	9	10	20
E	MR	437	4	0.25	0.15	0.764922369	Female	3	0	0	0	1	1	12	5	10	9	11	25
E	MR	438	8	0.05	0.03	0.818139498	Female	3	1	0	0	1	2	11	5	10	9	11	24
E	MR	439	15	0.54	0.48	0.744093421	Male	3	3	1	0	2	9	9	2	9	9	10	17
E	MR	440	15	0.4	0.41	0.726073571	Male	3	3	1	1	3	8	9	5	9	8	9	18
E	MR	441	7	0.3	0.19	0.725339236	Male	3	1	0	0	1	2	11	5	10	9	11	24
E	MR	442	8	0.44	0.36	0.719135071	Female	3	2	0	0	0	2	10	5	10	9	12	24
E	MR	443	6	0.01	0.05	0.839029658	Female	3	0	0	0	0	0	12	5	10	9	12	26
F	NR	444	21	0.99	0.99	0.945420553	Female	21	6	0	7	0	13	5	11	12	4	11	16
F	NR	445	17	0.64	0.49	0.772951498	Female	21	3	4	3	3	14	8	10	8	8	8	15
F	NR	446	11	0.73	0.71	0.844094381	Female	20	4	2	3	1	10	7	11	10	8	10	19
F	NR	447	17	0.24	0.13	0.803891431	Female	20	1	3	0	1	6	10	10	9	11	10	23
F	NR	448	5	0.66	0.69	0.796450664	Female	20	4	2	3	6	18	7	8	10	8	5	11
F	MR	449	16	0.58	0.67	0.80104316	Female	17	4	5	2	0	14	7	8	7	9	11	15
F	MR	450	24	0.42	0.44	0.756019101	Female	15	2	6	1	6	17	9	9	6	10	5	12
F	MR	451	23	0.83	0.79	0.810906789	Female	14	5	6	5	1	18	6	10	6	6	10	11
F	MR	452	17	0.95	0.93	0.865689827	Male	14	10	6	7	5	28	1	3	6	4	6	1
F	MR	453	17	0.3	0.36	0.782248938	Female	14	1	1	1	2	5	10	11	11	10	9	24
F	MR	454	1	0.94	0.92	0.896262178	Male	14	9	6	9	6	27	2	6	6	2	5	2
F	MR	455	24	0.61	0.57	0.791332164	Female	13	4	5	4	10	23	7	11	7	7	1	6
F	MR	456	23	0.79	0.81	0.844244787	Female	13	6	2	5	3	20	5	7	10	6	8	9
F	MR	457	6	0.29	0.27	0.781270508	Female	13	4	2	2	7	15	7	11	10	9	4	14
F	MR	458	17	0.93	0.91	0.870822355	Male	13	10	2	9	0	26	1	2	10	2	11	3
F	MR	459	20	0.31	0.28	0.779102852	Female	13	1	3	1	0	6	10	10	9	10	11	23
F	MR	460	17	0.6	0.56	0.786546764	Female	13	4	0	3	3	12	7	9	12	8	8	17
F	MR	461	11	0.77	0.75	0.780965096	Female	12	2	2	4	4	12	9	11	10	7	7	17
F	MR	462	24	0.53	0.26	0.75940158	Female	12	2	3	1	5	11	9	11	9	10	6	18
F	MR	463	14	0.38	0.34	0.802457241	Female	12	1	0	1	6	8	10	11	12	10	5	21
F	MR	464	6	0.22	0.31	0.782642189	Female	12	3	2	1	1	7	8	11	10	10	10	22
F	MR	465	17	0.48	0.7	0.762162504	Female	12	3	2	3	3	12	8	10	10	8	8	17
F	MR	466	20	0.88	0.88	0.826879255	Male	12	8	9	7	2	27	3	2	3	4	9	2
F	MR	467	23	0.96	0.96	0.925192391	Male	12	9	5	10	1	26	2	6	7	1	10	3
F	MR	468	16	0.39	0.33	0.774116125	Female	12	1	3	2	4	11	10	10	9	9	7	18
F	MR	469	23	0.81	0.82	0.82636381	Female	11	5	6	5	9	25	6	10	6	6	2	4
F	MR	470	14	0.41	0.42	0.801210994	Female	11	4	6	1	3	16	7	9	6	10	8	13
F	MR	471	23	0.98	0.98	0.913829075	Male	11	7	0	8	1	20	4	7	12	3	10	9
F	MR	472	24	0.46	0.55	0.766159648	Female	11	2	2	0	5	10	9	10	10	11	6	19
F	MR	473	16	0.57	0.48	0.803128825	Female	11	4	5	3	4	17	7	10	7	8	7	12
F	MR	474	20	0.32	0.39	0.807247295	Female	11	1	3	1	0	6	10	10	9	10	11	23
F	MR	475	21	0.97	0.97	0.927706673	Female	11	6	4	6	1	17	5	11	8	5	10	12
F	MR	476	17	0.65	0.68	0.78776691	Female	10	3	11	2	7	25	8	8	1	9	4	4
F	MR	477	20	0.35	0.41	0.784412178	Female	10	3	4	1	5	13	8	11	8	10	6	16
F	MR	478	17	0.23	0.21	0.800107142	Female	10	3	0	0	3	7	8	10	12	11	8	22
F	MR	479	24	0.59	0.63	0.749608412	Female	10	0	7	1	5	13	11	11	5	10	6	16
F	MR	480	23	0.85	0.86	0.8614587	Female	10	5	3	6	8	23	6	10	9	5	3	6
F	MR	481	16	0.72	0.74	0.808425731	Male	9	6	3	3	2	22	5	3	9	8	9	7
F	MR	482	24	0.43	0.51	0.783929824	Female	9	4	7	1	9	22	7	10	5	10	2	7
F	MR	483	24	0.76	0.73	0.735801989	Male	9	1	0	1	0	2	10	11	12	10	11	27
F	MR	484	16	0.75	0.8	0.762244002	Male	9	5	1	4	6	23	6	4	11	7	5	6
F	MR	485	17	0.63	0.64	0.822499647	Female	8	4	7	3	2	19	7	8	5	8	9	10
F	MR	486	5	0.7	0.77	0.82520579	Female	8	5	8	5	2	24	6	6	4	6	9	5
F	MR	487	6	0.54	0.61	0.779837134	Male	8	6	0	3	4	23	5	1	12	8	7	6
F	MR	488	5	0.21	0.11	0.794183593	Female	8	1	3	1	2	7	10	11	9	10	9	22
F	MR	489	21	0.91	0.94	0.894430277	Female	8	6	2	6	3	18	5	10	10	5	8	11
F	MR	490	17	0.25	0.17	0.813580476	Female	8	1	3	1	2	9	10	9	9	10	9	20
F	MR	491	14	0.36	0.46	0.781107994	Female	8	1	0	1	0	2	10	11	12	10	11	27
F	MR	492	21	0.89	0.89	0.898690233	Female	8	4	5	8	4	22	7	10	7	3	7	7
F	MR	493	23	0.82	0.85	0.803052896	Female	7	4	2	5	2	15	7	9	10	6	9	14
F	MR	494	16	0.55	0.78	0.801819525	Male	7	5	2	4	1	17	6	6	10	7	10	12
F	MR	495	6	0.1	0.1	0.837308955	Female	7	0	3	0	9	12	11	11	9	11	2	17
F	MR	496	17	0.26	0.19	0.765208615	Female	7	1	3	1	8	14	10	10	9	10	3	15
F	MR	497	14	0.4	0.3	0.813820928	Female	7	3	4	2	5	16	8	9	8	9	6	13
F	MR	498	20	0.27	0.32	0.801858467	Female	7	2	10	1	5	19	9	10	2	10	6	10
F	MR	499	24	0.45	0.5	0.791308334	Female	6	4	6	3	6	20	7	10	6	8	5	9
F	MR	500	21	0.92	0.95	0.91808427	Female	6	7	2	7	4	20	4	11	10	4	7	9
F	MR	501	5	0.68	0.6	0.835577631	Female	6	4	1	5	3	13	7	11	11	6	8	16
F	MR	502	14	0.47	0.43	0.794202669	Female	6	2	3	1	1	8	9	10	9	10	10	21
F	MR	503	6	0.13	0.38	0.751037805	Male	6	2	0	0	7	13	9	7	12	11	4	16
F	MR	504	21	0.86	0.84	0.899458718	Female	6	5	4	6	4	20	6	10	8	5	7	9
F	MR	505	23	0.8	0.76	0.814878034	Female	5	5	3	6	2	18	6	9	9	5	9	11
F	MR	506	20	0.33	0.24	0.81192879	Female	5	2	1	1	3	9	9	9	11	10	8	20
F	MR	507	23	0.78	0.72	0.838867971	Female	5	5	0	6	4	17	6	9	12	5	7	12
F	MR	508	20	0.28	0.22	0.782872546	Female	5	1	6	1	4	14	10	9	6	10	7	15
F	MR	509	23	0.56	0.53	0.736420429	Male	5	2	0	1	1	5	9	10	12	10	10	24
F	MR	510	23	0.84	0.83	0.829617297	Female	5	6	3	6	1	19	5	8	9	5	10	10
F	MR	511	24	0.17	0.18	0.803596671	Male	5	3	0	2	3	8	8	11	12	9	8	21
F	MR	512	11	0.74	0.52	0.774810748	Female	5	3	3	3	3	13	8	10	9	8	8	16
F	MR	513	5	0.19	0.23	0.825737194	Female	4	2	2	1	0	6	9	10	10	10	11	23
F	MR	514	17	0.49	0.47	0.784511804	Female	4	3	4	2	0	9	8	11	8	9	11	20
F	MR	515	11	0.5	0.45	0.797188234	Female	4	3	3	2	3	11	8	11	9	9	8	18
F	MR	516	16	0.52	0.59	0.77790259	Female	4	4	2	3	7	21	7	6	10	8	4	8
F	MR	517	20	0.34	0.29	0.820922762	Female	4	2	0	1	0	5	9	9	12	10	11	24
F	MR	518	5	0.69	0.65	0.787805156	Female	4	4	2	5	7	20	7	9	10	6	4	9
F	MR	519	16	0.14	0.25	0.841196494	Male	4	1	5	1	1	8	10	11	7	10	10	21
F	MR	520	17	0.11	0.09	0.878410035	Female	3	1	4	1	5	12	10	10	8	10	6	17
F	MR	521	17	0.18	0.2	0.831531613	Male	3	1	1	0	3	6	10	10	11	11	8	23
F	MR	522	11	0.71	0.66	0.790134851	Female	3	4	1	5	2	18	7	5	11	6	9	11
F	MR	523	5	0.44	0.4	0.740477494	Male	3	4	1	1	3	11	7	9	11	10	8	18
F	MR	524	21	0.9	0.9	0.764012401	Female	3	4	2	4	2	12	7	11	10	7	9	17
F	MR	525	23	0.2	0.35	0.762680907	Male	3	3	8	0	7	18	8	11	4	11	4	11
F	MR	526	17	0.01	0.01	0.925806966	Male	3	0	2	0	0	2	11	11	10	11	11	27
F	MR	527	20	0.04	0.04	0.888633262	Male	3	0	2	1	0	3	11	11	10	10	11	26
F	MR	528	11	0.51	0.54	0.763298371	Female	3	3	5	2	4	14	8	11	7	9	7	15
F	MR	529	24	0.07	0.14	0.84950721	Male	3	0	2	0	3	5	11	11	10	11	8	24
F	MR	530	24	0.06	0.06	0.826138297	Male	3	0	0	0	0	0	11	11	12	11	11	29
F	MR	531	24	0.08	0.16	0.841541922	Male	3	1	4	0	4	9	10	11	8	11	7	20
F	MR	532	20	0.03	0.03	0.907257398	Male	3	0	0	0	0	1	11	10	12	11	11	28
F	MR	533	24	0.16	0.15	0.856235333	Female	3	0	5	0	2	7	11	11	7	11	9	22
F	MR	534	14	0.05	0.05	0.881582322	Male	3	1	0	0	3	4	10	11	12	11	8	25
F	MR	535	20	0.02	0.02	0.917911284	Male	3	0	0	0	2	2	11	11	12	11	9	27
F	MR	536	5	0.67	0.58	0.789466371	Female	3	4	2	0	1	15	7	3	10	11	10	14
F	MR	537	17	0	0	0.854299675	Male	3	0	0	0	0	0	11	11	12	11	11	29
F	MR	538	24	0.15	0.07	0.816731004	Female	3	1	3	0	3	8	10	10	9	11	8	21
F	MR	539	24	0.09	0.08	0.878759208	Male	3	0	1	1	6	8	11	11	11	10	5	21
G	NR	540	17	0.79	0.74	0.85363869	Female	21	2	4	3	0	10	8	5	7	7	10	15
G	NR	541	9	0.78	0.81	0.854539463	Female	20	6	1	7	1	18	4	3	10	3	9	7
G	MR	542	1	0.99	0.99	0.952449694	Male	18	7	5	7	1	20	3	6	6	3	9	5
G	NR	543	15	0.98	0.98	0.952488569	Female	17	7	10	8	1	23	3	6	1	2	9	2
G	NR	544	6	0.95	0.96	0.949559047	Female	17	7	0	9	0	16	3	6	11	1	10	9
G	MR	545	17	0.51	0.62	0.816889413	Female	16	2	6	2	6	17	8	5	5	8	4	8
G	NR	546	3	0.07	0.26	0.854415929	Female	16	1	2	1	2	6	9	6	9	9	8	19
G	NR	547	4	0.36	0.36	0.793611072	Female	16	1	0	0	4	6	9	5	11	10	6	19
G	NR	548	4	0.27	0.09	0.759621443	Female	16	0	7	0	6	14	10	5	4	10	4	11
G	NR	549	2	0.58	0.56	0.781236801	Female	16	1	1	0	4	6	9	6	10	10	6	19
G	NR	550	6	0.37	0.28	0.792756166	Female	16	0	3	1	2	6	10	6	8	9	8	19
G	NR	551	6	0.15	0.27	0.889080473	Female	16	0	3	0	5	9	10	5	8	10	5	16
G	NR	552	2	0.77	0.57	0.826477989	Female	16	3	9	1	6	19	7	6	2	9	4	6
G	NR	553	4	0.46	0.32	0.791130403	Female	16	2	4	2	4	12	8	6	7	8	6	13
G	NR	554	4	0.43	0.54	0.793897257	Female	16	2	0	1	1	5	8	5	11	9	9	20
G	NR	555	5	0.47	0.41	0.758772367	Female	16	0	4	1	0	5	10	6	7	9	10	20
G	NR	556	3	0.6	0.69	0.837705228	Female	16	4	1	3	2	10	6	6	10	7	8	15
G	MR	557	12	0.84	0.85	0.868731923	Female	14	3	6	5	5	20	7	5	5	5	5	5
G	MR	558	9	0.63	0.63	0.768156213	Female	14	0	2	2	5	9	10	6	9	8	5	16
G	MR	559	9	0.75	0.65	0.874710499	Female	13	4	2	4	0	10	6	6	9	6	10	15
G	MR	560	5	0.04	0.01	0.867081216	Female	13	0	4	0	1	5	10	6	7	10	9	20
G	MR	561	17	0.65	0.59	0.831313337	Female	13	2	5	5	2	15	8	5	6	5	8	10
G	MR	562	17	0.56	0.53	0.802675959	Female	12	1	6	3	3	13	9	6	5	7	7	12
G	MR	563	4	0.31	0.3	0.801076507	Female	12	0	0	1	2	3	10	6	11	9	8	22
G	MR	564	4	0.73	0.83	0.845805213	Female	12	3	7	3	4	17	7	6	4	7	6	8
G	MR	565	2	0.68	0.84	0.814066896	Female	12	2	2	6	5	16	8	5	9	4	5	9
G	MR	566	6	0.38	0.4	0.830074962	Female	12	1	1	1	1	4	9	6	10	9	9	21
G	MR	567	8	0.4	0.31	0.844516497	Female	12	1	3	2	3	11	9	4	8	8	7	14
G	MR	568	4	0.96	0.95	0.945296495	Male	11	9	3	4	9	24	1	4	8	6	1	1
G	MR	569	3	0.81	0.72	0.904111161	Female	11	6	2	5	3	16	4	6	9	5	7	9
G	MR	570	15	0.9	0.93	0.926577582	Female	10	4	0	9	1	14	6	6	11	1	9	11
G	MR	571	9	0.53	0.48	0.797873996	Female	10	3	7	2	0	12	7	6	4	8	10	13
G	MR	572	1	0.7	0.79	0.806783188	Male	10	3	4	3	8	18	7	6	7	7	2	7
G	MR	573	3	0.28	0.17	0.768657991	Female	10	0	6	0	4	10	10	6	5	10	6	15
G	MR	574	12	0.86	0.86	0.875207402	Female	8	4	3	6	4	17	6	6	8	4	6	8
G	MR	575	6	0.26	0.47	0.827448026	Male	8	0	0	0	3	3	10	6	11	10	7	22
G	MR	576	5	0.33	0.1	0.796768088	Female	8	3	0	0	0	3	7	6	11	10	10	22
G	MR	577	3	0.19	0.16	0.830374148	Female	8	0	1	2	6	9	10	6	10	8	4	16
G	MR	578	5	0.41	0.37	0.829632728	Female	7	1	4	3	5	14	9	5	7	7	5	11
G	MR	579	15	0.94	0.88	0.94775747	Female	7	8	3	7	6	23	2	4	8	3	4	2
G	MR	580	8	0.21	0.22	0.831063288	Female	7	0	6	2	4	13	10	5	5	8	6	12
G	MR	581	3	0.8	0.7	0.889161286	Male	5	4	2	3	2	12	6	5	9	7	8	13
G	MR	582	12	0.83	0.68	0.843152764	Male	4	3	3	2	2	10	7	6	8	8	8	15
G	MR	583	15	0.91	0.9	0.930576785	Female	4	7	6	7	2	21	3	5	5	3	8	4
G	MR	584	6	0.89	0.94	0.879958946	Female	4	4	0	3	1	8	6	6	11	7	9	17
G	MR	585	4	0.22	0.33	0.843419609	Male	4	0	2	1	0	3	10	6	9	9	10	22
G	MR	586	9	0.72	0.6	0.834508565	Male	4	2	2	1	7	14	8	4	9	9	3	11
G	MR	587	17	0.44	0.49	0.818115997	Male	4	1	2	0	1	5	9	5	9	10	9	20
G	MR	588	3	0.1	0.19	0.860727333	Male	3	0	2	0	0	2	10	6	9	10	10	23
G	MR	589	6	0.02	0.14	0.879402791	Male	3	0	1	0	2	3	10	6	10	10	8	22
G	MR	590	9	0.54	0.52	0.813543613	Female	3	1	3	2	1	8	9	5	8	8	9	17
G	MR	591	15	0.69	0.77	0.779465841	Female	3	3	8	3	5	19	7	6	3	7	5	6
G	MR	592	15	0.88	0.89	0.897592691	Male	3	7	3	3	0	17	3	2	8	7	10	8
G	MR	593	6	0.11	0.06	0.865080176	Male	3	0	0	0	3	3	10	6	11	10	7	22
G	MR	594	5	0.25	0.25	0.865628408	Male	3	0	2	1	3	7	10	5	9	9	7	18
G	MR	595	4	0.67	0.58	0.838554617	Male	3	2	1	2	3	12	8	2	10	8	7	13
G	MR	596	17	0.52	0.51	0.866151746	Female	3	2	8	4	7	22	8	3	3	6	3	3
G	MR	597	3	0.14	0.15	0.895435585	Female	3	0	2	0	4	6	10	6	9	10	6	19
G	MR	598	15	0.85	0.8	0.841794461	Male	3	6	3	3	1	18	4	1	8	7	9	7
G	MR	599	5	0	0	0.960737078	Female	3	0	1	0	0	1	10	6	10	10	10	24
G	MR	600	12	0.62	0.73	0.797699675	Female	3	4	3	0	2	10	6	5	8	10	8	15
G	MR	601	3	0.16	0.12	0.747114469	Female	3	0	0	0	0	0	10	6	11	10	10	25
G	MR	602	9	0.57	0.64	0.796061623	Female	3	2	2	1	1	6	8	6	9	9	9	19
G	MR	603	6	0.93	0.91	0.895630312	Female	3	8	2	6	1	18	2	5	9	4	9	7
G	MR	604	4	0.17	0.2	0.83611539	Female	3	0	7	1	0	8	10	6	4	9	10	17
G	MR	605	17	0.35	0.35	0.762426686	Female	3	0	4	0	8	12	10	6	7	10	2	13
G	MR	606	3	0.12	0.07	0.888113283	Male	3	0	0	0	6	6	10	6	11	10	4	19
G	MR	607	3	0.06	0.02	0.893279688	Male	3	0	1	0	1	2	10	6	10	10	9	23
G	MR	608	4	0.05	0.11	0.87564688	Female	3	0	4	0	4	9	10	5	7	10	6	16
G	MR	609	12	0.74	0.78	0.803156769	Female	3	5	1	2	3	12	5	5	10	8	7	13
G	MR	610	2	0.59	0.67	0.823563506	Male	3	4	2	4	3	13	6	6	9	6	7	12
G	MR	611	3	0.32	0.43	0.811352509	Female	3	0	1	1	0	4	10	4	10	9	10	21
G	MR	612	17	0.3	0.46	0.860049154	Male	3	0	0	0	0	1	10	5	11	10	10	24
G	MR	613	12	0.64	0.75	0.803710101	Female	3	5	0	1	4	14	5	2	11	9	6	11
G	MR	614	2	0.23	0.23	0.846072675	Female	3	0	1	0	0	1	10	6	10	10	10	24
G	MR	615	9	0.48	0.38	0.817991614	Female	3	2	0	1	1	5	8	5	11	9	9	20
G	MR	616	2	0.01	0.05	0.911791352	Female	3	0	2	0	0	4	10	4	9	10	10	21
G	MR	617	9	0.49	0.44	0.808314488	Male	3	0	1	0	5	6	10	6	10	10	5	19
G	MR	618	2	0.42	0.42	0.828774316	Male	3	1	0	1	1	3	9	6	11	9	9	22
G	MR	619	2	0.09	0.04	0.912614787	Male	3	0	0	0	0	0	10	6	11	10	10	25
G	MR	620	8	0.2	0.21	0.881096003	Male	3	1	2	1	2	6	9	6	9	9	8	19
