# Supplementary material for: A multiplex centrality metric for complex social networks: sex, social status, and family structure predict multiplex centrality in rhesus macaques
Source: PeerJ. 2020 Mar 16;8:e8712. doi: 10.7717/peerj.8712 (PMC7081788; doi:10.7717/peerj.8712)
Supplement: Table S1 — Distributions of model coefficients were generated by performing 1000 node-based network randomizations, recalculating multilayer consensus ranks, and fitting Model 1 (Reversed Borda rank Rank*Sex*DominanceCertainty + MatrilineSizeCategory*Sex + Rearing) to these new centrality ranks [file peerj-08-8712-s007.csv]

Model 1 Reversed Borda Rank	(Intercept)	Sex (Male)	Rank	DCrev	Rearing (NR)	MatSizeCat (5,10]	MatSizeCat (10,40]	Rank by Sex (Male)	Sex (Male) by DCrev	Rank by DCrev	Rank by Sex (Male) by DCrev	Sex(Male) by MatSizeCat (5,10]	Sex (Male) by MatSizeCat (10,40]
ObsCoefs	1.8162	-1.2654	1.3974	0.0998	-0.1434	-0.1753	0.0060	1.3649	5.0361	-1.0262	-4.8868	0.2061	-0.0454
Quantile 0.975	2.8361	0.5280	0.4867	1.8851	0.1387	0.1308	0.1294	0.6958	2.7201	3.2416	4.3077	0.2223	0.2081
Quantile 0.025	2.0425	-0.5127	-0.5511	-2.2224	-0.1625	-0.1241	-0.1304	-0.7266	-2.7676	-2.5358	-4.5872	-0.2248	-0.1994
p_value	0.0060	0.0000	0.0000	0.7940	0.0740	0.0040	0.8380	0.0000	0.0040	0.3900	0.0360	0.0700	0.6440
Randomized Mean	2.4443	0.0002	-0.0180	-0.1656	-0.0011	0.0029	-0.0050	-0.0073	0.0304	0.1578	-0.0740	-0.0013	0.0047
Randomized StdDev	0.2036	0.2634	0.2543	1.0472	0.0757	0.0646	0.0654	0.3602	1.4484	1.4731	2.3027	0.1152	0.1019
