# Supplementary material for: A multiplex centrality metric for complex social networks: sex, social status, and family structure predict multiplex centrality in rhesus macaques
Source: PeerJ. 2020 Mar 16;8:e8712. doi: 10.7717/peerj.8712 (PMC7081788; doi:10.7717/peerj.8712)
Supplement: Table S2 — Distributions of model coefficients were generated by performing 1,000 node-based network randomizations, recalculating multilayer consensus ranks, and fitting Model 2 (Reversed Borda rank Rank*Sex*DominanceCertainty + MatrilineSizeCategory + Rearing) to these new centrality ranks [file peerj-08-8712-s008.csv]

Model 2 Reversed Borda Rank	(Intercept)	Sex (Male)	Rank	DCrev	Rearing (NR)	MatSizeCat (5,10]	MatSizeCat (10,40]	Rank by Sex (Male)	Sex (Male) by DCrev	Rank by DCrev	Rank by Sex (Male) by DCrev
ObsCoefs	1.7960	-1.2488	1.4339	0.1778	-0.1561	-0.1258	-0.0032	1.3382	5.0797	-1.2265	-4.8393
Quantile 0.975	2.8413	0.5168	0.4951	1.8801	0.1360	0.1184	0.0996	0.7474	3.0298	3.2601	4.3595
Quantile 0.025	2.0466	-0.5166	-0.5161	-2.3781	-0.1524	-0.1079	-0.1123	-0.6934	-2.8426	-2.6811	-4.8578
p_value	0.0080	0.0000	0.0000	0.7220	0.0400	0.0180	0.9740	0.0020	0.0000	0.3320	0.0520
Randomized Mean	2.4498	-0.0128	-0.0322	-0.1944	-0.0006	0.0024	-0.0017	0.0093	0.0882	0.1991	-0.1353
Randomized StdDev	0.2092	0.2591	0.2585	1.0804	0.0734	0.0548	0.0558	0.3733	1.4692	1.5174	2.3403
