# Supplementary material for: A multiplex centrality metric for complex social networks: sex, social status, and family structure predict multiplex centrality in rhesus macaques
Source: PeerJ. 2020 Mar 16;8:e8712. doi: 10.7717/peerj.8712 (PMC7081788; doi:10.7717/peerj.8712)
Supplement: Table S3 — Distributions of model coefficients were generated by performing 1,000 node-based network randomizations, recalculating aggression layer centrality ranks, and fitting Model 1 (Reversed Aggression Layer Rank Rank*Sex*DominanceCertainty) to these new centrality ranks [file peerj-08-8712-s009.csv]

Model 1 Reversed Aggression Layer Rank	(Intercept)	Rank	DCrev	Sex (Male)	Rank by DCrev	Rank by Sex (Male)	Sex (Male) by DCrev	Rank by Sex (Male) by DCrev
ObsCoefs	-1.4709	3.8114	5.3996	-2.2913	-8.0429	2.4973	8.8730	-8.1165
Quantile 0.975	2.0399	1.0699	4.0362	1.2287	5.8304	1.5012	5.8810	7.8724
Quantile 0.025	0.2589	-1.0838	-4.3759	-1.2466	-5.2025	-1.5026	-5.8157	-8.0216
p_value	0.0010	0.0010	0.0120	0.0010	0.0050	0.0020	0.0040	0.0440
RandomizedMean	1.1526	-0.0129	-0.0362	-0.0070	0.1236	-0.0105	0.0466	-0.0143
RandomizedStdDev	0.4448	0.5502	2.0861	0.6254	2.7527	0.7879	3.0162	4.1780
