# Supplementary material for: A multiplex centrality metric for complex social networks: sex, social status, and family structure predict multiplex centrality in rhesus macaques
Source: PeerJ. 2020 Mar 16;8:e8712. doi: 10.7717/peerj.8712 (PMC7081788; doi:10.7717/peerj.8712)
Supplement: Table S4 — Distributions of model coefficients were generated by performing 1000 node-based network randomizations, recalculating aggression layer centrality ranks, and fitting Model 2 (Reversed Aggression Layer Rank Rank*Age*DominanceCertainty + Sex) to these new centrality ranks [file peerj-08-8712-s010.csv]

Model 2 Reversed Aggression Layer Rank	(Intercept)	Rank	DCrev	Age	Sex (Male)	Rank by DCrev	Rank by Age	Age by DCrev	Rank by Age by DCrev
ObsCoefs	-4.0478	6.7235	16.6721	0.2601	0.0864	-19.3881	-0.2861	-1.2109	1.1897
Quantile 0.975	2.9336	2.2698	8.3494	0.4266	0.1310	10.5897	0.4327	1.8473	2.1140
Quantile 0.025	-0.6755	-2.2067	-8.0671	-0.4213	-0.1463	-10.6584	-0.4661	-1.8277	-1.9298
p_value	0.0010	0.0010	0.0010	0.2470	0.2160	0.0020	0.2380	0.2060	0.2530
RandomizedMean	1.1581	-0.0190	-0.0002	-0.0012	-0.0010	0.0697	0.0012	-0.0028	0.0008
RandomizedStdDev	0.9407	1.1601	4.2017	0.2192	0.0701	5.5523	0.2362	0.9327	1.0290
