# Supplementary material for: A multiplex centrality metric for complex social networks: sex, social status, and family structure predict multiplex centrality in rhesus macaques
Source: PeerJ. 2020 Mar 16;8:e8712. doi: 10.7717/peerj.8712 (PMC7081788; doi:10.7717/peerj.8712)
Supplement: Table S5 — Distributions of model coefficients were generated by performing 1,000 node-based network randomizations, recalculating status signaling layer centrality ranks, and fitting Model 1 (Reversed Status Layer Rank Rank*Age*Sex + DominanceCertainty) to these new centrality ranks [file peerj-08-8712-s011.csv]

Model 1 Reversed Status Layer Rank	(Intercept)	Rank	Sex (Male)	Age	DCrev	Rank by Sex (Male)	Rank by Age	Sex (Male) by Age	Rank by Sex (Male) by Age
ObsCoefs	-0.8620	3.4830	-2.6762	0.0325	-2.9282	2.5602	-0.0653	0.3774	-0.3629
Quantile 0.975	1.2616	0.8640	1.0211	0.0620	2.0832	1.4545	0.0921	0.1842	0.2718
Quantile 0.025	0.0408	-0.7592	-0.9453	-0.0610	-1.9299	-1.5363	-0.1001	-0.2309	-0.2226
p_value	0.0000	0.0000	0.0000	0.3140	0.0040	0.0000	0.1700	0.0000	0.0040
RandomizedMean	0.6880	-0.0010	0.0452	0.0021	0.0476	-0.0667	-0.0018	-0.0154	0.0182
RandomizedStdDev	0.3173	0.4215	0.4965	0.0311	1.0399	0.7566	0.0466	0.1062	0.1279
