# Supplementary material for: A multiplex centrality metric for complex social networks: sex, social status, and family structure predict multiplex centrality in rhesus macaques
Source: PeerJ. 2020 Mar 16;8:e8712. doi: 10.7717/peerj.8712 (PMC7081788; doi:10.7717/peerj.8712)
Supplement: Table S7 — Distributions of model coefficients were generated by performing 1,000 node-based network randomizations, recalculating grooming layer centrality ranks, and fitting Model 2 (Reversed Groom Layer Rank Rank*MatrilineSizeCategory + Sex) to these new centrality ranks [file peerj-08-8712-s013.csv]

Model 2 Reversed Groom Layer Rank	(Intercept)	Sex (Male)	Rank	MatSizeCat (5,10]	MatSizeCat (10,40]	Rank by MatSizeCat (5,10]	Rank by MatSizeCat (10,40]
ObsCoefs	0.7160	-0.3378	1.1057	-0.1169	0.3907	-0.3040	-0.6903
Quantile 0.975	1.3505	0.1437	0.5260	0.3831	0.3574	0.6665	0.5349
Quantile 0.025	0.8760	-0.1582	-0.4714	-0.3217	-0.2223	-0.7215	-0.6281
p_value	0.0020	0.0000	0.0000	0.4520	0.0340	0.3900	0.0320
RandomizedMean	1.1203	-0.0040	0.0083	0.0258	0.0644	-0.0054	-0.0339
RandomizedStdDev	0.1213	0.0740	0.2520	0.1834	0.1433	0.3549	0.2860
