# Supplementary material for: A multiplex centrality metric for complex social networks: sex, social status, and family structure predict multiplex centrality in rhesus macaques
Source: PeerJ. 2020 Mar 16;8:e8712. doi: 10.7717/peerj.8712 (PMC7081788; doi:10.7717/peerj.8712)
Supplement: Table S8 — Distributions of model coefficients were generated by performing 1,000 node-based network randomizations, recalculating grooming layer centrality ranks, and fitting Model 3 (Reversed Groom Layer Rank Rank + MatrilineSizeCategory + Sex + Rearing) to these new centrality ranks [file peerj-08-8712-s014.csv]

Model 3 Reversed Groom Layer Rank	(Intercept)	Sex (Male)	Rearing (NR)	Rank	MatSizeCat (5,10]	MatSizeCat (10,40]
ObsCoefs	0.9415	-0.3157	-0.1899	0.6488	-0.2528	0.0348
Quantile 0.975	1.3003	0.1366	0.2110	0.2034	0.2029	0.1942
Quantile 0.025	0.9612	-0.1416	-0.3008	-0.2417	-0.1765	-0.1058
p_value	0.0260	0.0000	0.2240	0.0000	0.0080	0.8500
RandomizedMean	1.1307	-0.0018	-0.0305	-0.0102	0.0256	0.0466
RandomizedStdDev	0.0862	0.0700	0.1321	0.1113	0.0973	0.0767
