# Supplementary material for: A multiplex centrality metric for complex social networks: sex, social status, and family structure predict multiplex centrality in rhesus macaques
Source: PeerJ. 2020 Mar 16;8:e8712. doi: 10.7717/peerj.8712 (PMC7081788; doi:10.7717/peerj.8712)
Supplement: Table S9 — Distributions of model coefficients were generated by performing 1,000 node-based network randomizations, recalculating grooming layer centrality ranks, and fitting Model 4 (Reversed Groom Layer Rank Rank*Sex + MatrilineSizeCategory) to these new centrality ranks [file peerj-08-8712-s015.csv]

Model 4 Reversed Groom Layer Rank	(Intercept)	Sex (Male)	Rank	MatSizeCat (5,10]	MatSizeCat (10,40]	Rank by Sex (Male)
ObsCoefs	0.9716	-0.4676	0.5069	-0.2261	0.0825	0.3383
Quantile 0.975	1.3121	0.2180	0.2573	0.2170	0.2059	0.5027
Quantile 0.025	0.9474	-0.2802	-0.3179	-0.1590	-0.0950	-0.4068
p_value	0.0880	0.0000	0.0000	0.0080	0.6440	0.1860
RandomizedMean	1.1311	-0.0174	-0.0226	0.0303	0.0523	0.0360
RandomizedStdDev	0.0923	0.1242	0.1440	0.0972	0.0759	0.2287
