# Supplementary material for: A multiplex centrality metric for complex social networks: sex, social status, and family structure predict multiplex centrality in rhesus macaques
Source: PeerJ. 2020 Mar 16;8:e8712. doi: 10.7717/peerj.8712 (PMC7081788; doi:10.7717/peerj.8712)
Supplement: Table S10 — Distributions of model coefficients were generated by performing 1,000 node-based network randomizations, recalculating grooming layer centrality ranks, and fitting Model 5 (Reversed Groom Layer Rank Rank + MatrilineSizeCategory) to these new centrality ranks [file peerj-08-8712-s016.csv]

Model 5 Reversed Groom Layer Rank	(Intercept)	Sex (Male)	Rank	MatSizeCat (5,10]	MatSizeCat (10,40]
ObsCoefs	0.9152	-0.3047	0.6405	-0.2403	0.0565
Quantile 0.975	1.2890	0.1368	0.2074	0.2311	0.2013
Quantile 0.025	0.9488	-0.1404	-0.2219	-0.1681	-0.0893
p_value	0.0160	0.0000	0.0000	0.0100	0.8900
RandomizedMean	1.1249	0.0011	-0.0086	0.0276	0.0505
RandomizedStdDev	0.0855	0.0707	0.1091	0.1008	0.0766
